# Supplementary material for: A novel framework for assessing causal effect of microbiome on health: long-term antibiotic usage as an instrument
Source: Gut Microbes. 2025 Jan 23;17(1):2453616. doi: 10.1080/19490976.2025.2453616 (PMC11776458; doi:10.1080/19490976.2025.2453616)
Supplement: Supplemental Material [file KGMI_A_2453616_SM2369.zip]

Archive with 2 entries (2 files):
- ABinstrument_final supplement fig.docx
- ABinstrument_supplementary_tables_R1.xlsx
