# Supplementary material for: A novel framework for assessing causal effect of microbiome on health: long-term antibiotic usage as an instrument
Source: Gut Microbes. 2025 Jan 23;17(1):2453616. doi: 10.1080/19490976.2025.2453616 (PMC11776458; doi:10.1080/19490976.2025.2453616)
Supplement: Supplemental Material [file KGMI_A_2453616_SM2369.zip › ABinstrument_supplementary_tables_R1.xlsx]

## Sheet: list of tables
Supplementary Table 1 - results of the main analysis
Supplementary Table 2 - results of the sensitivity analysis: disease outcomes randomly generated from the binomial distribution with a fixed probability
Supplementary Table 3 - results of the sensitivity analysis with age range 23-89
Supplementary Table 4 - results of the sensitivity analysis with antibiotic usage up to 10 courses during 6 months to 10 years prior to pseudo-randomization
Supplementary Table 5 - results of the sensitivity analysis: first five years of incidence considered as prevalent disease
Supplementary Table 6 - results of the sensitivity analysis with antibiotic subgroup: J01FA
Supplementary Table 7 - results of the sensitivity analysis with antibiotic subgroup: J01MA
Supplementary Table 8 - results of the sensitivity analysis with antibiotic subgroup: J01CR
Supplementary Table 9 - results of the sensitivity analysis with inverse normal transformed Prevotella/Bacteroides ratio
Supplementary Table 10 - results of the sensitivity analysis by gender with age ranges 23-50 and 23-89

## Sheet: Sup_table1
Supplementary Table 1 - results of the main analysis
N	Number of cases
N_ctrl	Number of controls
beta	Causal effect estimate using two-sample two-stage least squares for the association between exposure and outcome
CI_low	Lower bound of the 95% confidence interval for the causal effect estimate (beta)
CI_high	Upper bound of the 95% confidence interval for the causal effect estimate (beta)
p_value	P-value for the causal effect estimate (beta)
FDR	FDR-adjusted p-value
beta_exp	Effect estimate for the association between instrument and exposure
p_value_exp	P-value for the estimate for the association between instrument and exposure
Disease	N	N_ctrl	beta	CI_low	CI_high	p_value	FDR	beta_exp	p_value_exp
Chronic viral hepatitis (B18)	273	72677	0.891102	2.05696	-0.274756	0.13411	0.191586	-0.0720241	0.00116327
Malignant neoplasm of oropharynx (C10)	9	73298	#N/A	#N/A	#N/A	#N/A	#N/A	-0.0720241	0.00116327
Malignant neoplasm of colon (C18)	52	73237	0.903722	3.33501	-1.52756	0.466282	0.529866	-0.0720241	0.00116327
Malignant neoplasm of pancreas (C25)	27	73274	#N/A	#N/A	#N/A	#N/A	#N/A	-0.0720241	0.00116327
Malignant neoplasm of bronchia and lung (C34)	36	73263	#N/A	#N/A	#N/A	#N/A	#N/A	-0.0720241	0.00116327
Malignant melanoma of skin (C43)	185	72998	-0.893699	0.439038	-2.22643	0.188737	0.24197	-0.0720241	0.00116327
Malignant neoplasm of prostate (C61)	95	73204	1.46077	3.44501	-0.523471	0.149042	0.201408	-0.0720241	0.00116327
Malignant neoplasm of kidney (C64)	35	73258	#N/A	#N/A	#N/A	#N/A	#N/A	-0.0720241	0.00116327
Benign neoplasm of mouth and pharynx (D10)	257	72949	-1.12873	0.107518	-2.36497	0.0735285	0.118594	-0.0720241	0.00116327
Benign neoplasm of colon, rectum, anus and anal canal (D12)	418	72789	-1.76238	-0.429466	-3.0953	0.00955546	0.0238887	-0.0720241	0.00116327
Iron deficiency anemia (D50)	5001	62038	-1.29748	-0.480335	-2.11463	0.00185747	0.00868446	-0.0720241	0.00116327
Vitamin B12 deficiency anemia (D51)	549	72529	-1.24421	-0.214407	-2.27401	0.0178808	0.0388714	-0.0720241	0.00116327
Depression (F32/F33)	4657	60715	-1.29357	-0.475978	-2.11115	0.00192831	0.00868446	-0.0720241	0.00116327
Type 1 diabetes mellitus (E10)	128	72883	-0.203099	1.28069	-1.68689	0.788483	0.838811	-0.0720241	0.00116327
Type 2 diabetes mellitus (E11)	999	71545	-0.278637	0.279278	-0.836552	0.327642	0.390049	-0.0720241	0.00116327
Vitamin D deficiency (E55)	8673	63940	-1.31369	-0.501331	-2.12604	0.00152658	0.00868446	-0.0720241	0.00116327
Lactose intolerance (E73)	974	72013	-2.57986	-0.939891	-4.21983	0.00204715	0.00868446	-0.0720241	0.00116327
Disorders of lipoprotein metabolism and other lipidemias (E78)	8103	61077	-0.304716	-0.0353607	-0.574071	0.0266021	0.0554211	-0.0720241	0.00116327
Schizophrenia (F20)	46	72975	#N/A	#N/A	#N/A	#N/A	#N/A	-0.0720241	0.00116327
Bipolar disorder (F31)	152	72957	-1.47888	0.129112	-3.08688	0.0714473	0.118594	-0.0720241	0.00116327
Other anxiety disorders (F41)	5148	63111	-1.65624	-0.631973	-2.68051	0.00152795	0.00868446	-0.0720241	0.00116327
Eating disorders (F50)	135	72850	-1.50889	0.177004	-3.19478	0.0793934	0.120293	-0.0720241	0.00116327
Parkinson's disease (G20)	36	73255	#N/A	#N/A	#N/A	#N/A	#N/A	-0.0720241	0.00116327
Epilepsy and recurrent seizures (G40)	336	72163	0.0767595	0.996063	-0.842544	0.870003	0.887758	-0.0720241	0.00116327
Migraine (G43)	2153	68088	-2.24482	-0.847645	-3.64199	0.00163772	0.00868446	-0.0720241	0.00116327
Glaucoma (H40)	1380	71330	-0.945769	-0.220429	-1.67111	0.0105993	0.0252365	-0.0720241	0.00116327
Essential (primary) hypertension (I10)	5290	61166	-0.196902	0.0704431	-0.464247	0.148863	0.201408	-0.0720241	0.00116327
Hypertensive heart disease (I11)	2692	68129	-0.489353	-0.0493294	-0.929376	0.0292776	0.0585552	-0.0720241	0.00116327
Chronic ischemic heart disease (I25)	535	72539	0.326821	1.08482	-0.431175	0.398065	0.462866	-0.0720241	0.00116327
Atrial fibrillation and flutter (I48)	502	72479	-0.698775	0.155289	-1.55284	0.108796	0.159995	-0.0720241	0.00116327
Other cardiac arrhythmias (I49)	3229	67144	-1.37387	-0.495722	-2.25201	0.00216621	0.00868446	-0.0720241	0.00116327
Heart failure (I50)	428	72578	-0.0886175	0.725125	-0.90236	0.830979	0.865603	-0.0720241	0.00116327
Atherosclerosis (I70)	166	73083	-0.0538585	1.24846	-1.35618	0.935396	0.935396	-0.0720241	0.00116327
Haemorrhoids (I84)	5390	64244	-1.46241	-0.552362	-2.37246	0.00163473	0.00868446	-0.0720241	0.00116327
Vasomotor and allergic rhinitis (J30)	6113	58581	-1.32288	-0.496815	-2.14895	0.0016965	0.00868446	-0.0720241	0.00116327
Chronic rhinitis (J31)	2736	68860	-1.38831	-0.493432	-2.28319	0.00236004	0.00868446	-0.0720241	0.00116327
Asthma (J45)	1762	68943	-1.67553	-0.59229	-2.75877	0.00243196	0.00868446	-0.0720241	0.00116327
Gastro-esophageal reflux disease (K21)	5754	62766	-1.65516	-0.634154	-2.67617	0.00148617	0.00868446	-0.0720241	0.00116327
Gastric ulcer (K25)	595	72269	-0.828655	0.0164704	-1.67378	0.0546307	0.0941908	-0.0720241	0.00116327
Crohn's disease [regional enteritis] (K50)	102	73120	-1.10998	0.659499	-2.87946	0.218887	0.273609	-0.0720241	0.00116327
Ulcerative colitis (K51)	205	72958	-1.65525	-0.132152	-3.17835	0.0331667	0.0614199	-0.0720241	0.00116327
Noninfective gastroenteritis (K52)	405	72730	-1.84191	-0.46317	-3.22066	0.0088334	0.0232458	-0.0720241	0.00116327
Irritable bowel syndrome (K58)	2011	70143	-2.01932	-0.74914	-3.28951	0.00183331	0.00868446	-0.0720241	0.00116327
Cholelithiasis (K80)	1987	69625	-1.5063	-0.525725	-2.48688	0.00260534	0.00868446	-0.0720241	0.00116327
Atopic dermatitis (L20)	1300	70230	-0.905621	-0.190121	-1.62112	0.0131086	0.0297922	-0.0720241	0.00116327
Psoriasis (L40)	1327	69871	-0.493403	0.0549118	-1.04172	0.0777803	0.120293	-0.0720241	0.00116327
Acne (L70)	1459	65286	-1.22036	-0.365871	-2.07485	0.00512261	0.0142295	-0.0720241	0.00116327
Rheumatoid arthritis with rheumatoid factor (M05)	199	72894	-1.54542	-0.0507106	-3.04013	0.042714	0.0762749	-0.0720241	0.00116327
Other rheumatoid arthritis (M06)	610	72077	-1.94256	-0.596029	-3.2891	0.00469022	0.0137948	-0.0720241	0.00116327
Gout (M10)	1328	71421	0.155482	0.630436	-0.319471	0.521112	0.579014	-0.0720241	0.00116327
Other arthritis (M13)	1537	70214	-1.30768	-0.413488	-2.20187	0.00415257	0.0129768	-0.0720241	0.00116327
Polyosteoarthritis (M15)	1521	71011	-1.8089	-0.640341	-2.97746	0.00241308	0.00868446	-0.0720241	0.00116327
Osteoporosis with current pathological fracture (M80)	114	73160	0.307258	1.89863	-1.28411	0.705109	0.766423	-0.0720241	0.00116327
Osteoporosis without current pathological fracture (M81)	173	73059	-0.723157	0.613187	-2.0595	0.288851	0.352257	-0.0720241	0.00116327
Chronic kidney disease (CKD) (N18)	179	73035	-1.80013	-0.159218	-3.44105	0.0315411	0.0606559	-0.0720241	0.00116327
Calculus of kidney and ureter (N20)	1089	71559	-0.385706	0.173686	-0.945098	0.176555	0.23231	-0.0720241	0.00116327

## Sheet: Sup_table2
Supplementary Table 2 - results of the sensitivity analysis: disease outcomes randomly generated from the binomial distribution with a fixed probability
N	Number of cases
N_ctrl	Number of controls
beta	Causal effect estimate using two-sample two-stage least squares for the association between exposure and outcome
CI_low	Lower bound of the 95% confidence interval for the causal effect estimate (beta)
CI_high	Upper bound of the 95% confidence interval for the causal effect estimate (beta)
p_value	P-value for the causal effect estimate (beta)
beta_exp	Effect estimate for the association between instrument and exposure
p_value_exp	P-value for the estimate for the association between instrument and exposure
Disease	N	N_ctrl	beta	CI_low	CI_high	p_value	beta_exp	p_value_exp
Random variable with prevalence 2.5%	1761	71546	0.320672	0.770818	-0.129473	0.162637	-0.0720241	0.00116327
Random variable with prevalence 5%	3633	69674	-0.0698302	0.218309	-0.35797	0.634785	-0.0720241	0.00116327
Random variable with prevalence 7.5%	5514	67793	0.239152	0.51525	-0.0369469	0.0895611	-0.0720241	0.00116327
Random variable with prevalence 10%	7327	65980	0.0649686	0.275297	-0.14536	0.544896	-0.0720241	0.00116327
Random variable with prevalence 12.5%	9075	64232	-0.0174241	0.170883	-0.205731	0.856086	-0.0720241	0.00116327
Random variable with prevalence 15%	10915	62392	-0.145935	0.0486648	-0.340536	0.141602	-0.0720241	0.00116327
Random variable with prevalence 17.5%	12827	60480	0.173778	0.36768	-0.0201252	0.0789909	-0.0720241	0.00116327
Random variable with prevalence 20%	14599	58708	-0.13857	0.0372961	-0.314437	0.122506	-0.0720241	0.00116327
Random variable with prevalence 22.5%	16393	56914	-0.067933	0.0861328	-0.221999	0.38746	-0.0720241	0.00116327
Random variable with prevalence 25%	18165	55142	-0.0543458	0.0927249	-0.201416	0.468905	-0.0720241	0.00116327
Random variable with prevalence 27.5%	20197	53110	-0.0486035	0.0930245	-0.190231	0.501185	-0.0720241	0.00116327
Random variable with prevalence 30%	21873	51434	0.0177342	0.153537	-0.118068	0.797987	-0.0720241	0.00116327
Random variable with prevalence 32.5%	23872	49435	0.0134056	0.145831	-0.11902	0.842722	-0.0720241	0.00116327
Random variable with prevalence 35%	25946	47361	0.0520825	0.185371	-0.0812056	0.443752	-0.0720241	0.00116327
Random variable with prevalence 37.5%	27496	45811	-0.153894	0.00393093	-0.311719	0.0559811	-0.0720241	0.00116327
Random variable with prevalence 40%	29467	43840	0.0183607	0.145175	-0.108453	0.776581	-0.0720241	0.00116327
Random variable with prevalence 42.5%	31254	42053	-0.0349299	0.0920477	-0.161907	0.589769	-0.0720241	0.00116327
Random variable with prevalence 45%	33157	40150	0.0368431	0.163247	-0.0895609	0.567808	-0.0720241	0.00116327
Random variable with prevalence 47.5%	34823	38484	0.0673011	0.197771	-0.0631689	0.311998	-0.0720241	0.00116327
Random variable with prevalence 50%	36438	36869	-0.0615263	0.067755	-0.190808	0.350932	-0.0720241	0.00116327
Random variable with prevalence 52.5%	38458	34849	-0.0782216	0.0544293	-0.210872	0.247774	-0.0720241	0.00116327
Random variable with prevalence 55%	40245	33062	0.0332935	0.159358	-0.0927707	0.604713	-0.0720241	0.00116327
Random variable with prevalence 57.5%	42306	31001	-0.0495736	0.0793103	-0.178457	0.450915	-0.0720241	0.00116327
Random variable with prevalence 60%	44019	29288	-0.017553	0.109347	-0.144453	0.786306	-0.0720241	0.00116327
Random variable with prevalence 62.5%	45922	27385	-0.087583	0.0509047	-0.226071	0.215141	-0.0720241	0.00116327
Random variable with prevalence 65%	47809	25498	-0.00949525	0.120678	-0.139669	0.886315	-0.0720241	0.00116327
Random variable with prevalence 67.5%	49558	23749	-0.0171801	0.115582	-0.149943	0.799779	-0.0720241	0.00116327
Random variable with prevalence 70%	51602	21705	-0.0711279	0.0711872	-0.213443	0.327288	-0.0720241	0.00116327
Random variable with prevalence 72.5%	53063	20244	0.0743425	0.219834	-0.071149	0.31658	-0.0720241	0.00116327
Random variable with prevalence 75%	54925	18382	-0.0157422	0.127483	-0.158967	0.829434	-0.0720241	0.00116327
Random variable with prevalence 77.5%	56758	16549	-0.047416	0.103514	-0.198346	0.538059	-0.0720241	0.00116327
Random variable with prevalence 80%	58703	14604	0.102754	0.269531	-0.0640225	0.227204	-0.0720241	0.00116327
Random variable with prevalence 82.5%	60572	12735	-0.072673	0.0966731	-0.242019	0.400285	-0.0720241	0.00116327
Random variable with prevalence 85%	62133	11174	-0.0106349	0.161808	-0.183078	0.903788	-0.0720241	0.00116327
Random variable with prevalence 87.5%	64118	9189	-0.0704768	0.121484	-0.262437	0.471772	-0.0720241	0.00116327
Random variable with prevalence 90%	65968	7339	-0.100344	0.114907	-0.315596	0.360876	-0.0720241	0.00116327
Random variable with prevalence 92.5%	67886	5421	-0.171811	0.086996	-0.430618	0.193204	-0.0720241	0.00116327
Random variable with prevalence 95%	69692	3615	0.0839234	0.374021	-0.206174	0.570704	-0.0720241	0.00116327
Random variable with prevalence 97.5%	71439	1868	-0.0806539	0.31588	-0.477188	0.690145	-0.0720241	0.00116327

## Sheet: Sup_table3
Supplementary Table 3 - results of the sensitivity analysis with age range 23-89
N	Number of cases
N_ctrl	Number of controls
beta	Causal effect estimate using two-sample two-stage least squares for the association between exposure and outcome
CI_low	Lower bound of the 95% confidence interval for the causal effect estimate (beta)
CI_high	Upper bound of the 95% confidence interval for the causal effect estimate (beta)
p_value	P-value for the causal effect estimate (beta)
beta_exp	Effect estimate for the association between instrument and exposure
p_value_exp	P-value for the estimate for the association between instrument and exposure
Disease	N	N_ctrl	beta	CI_low	CI_high	p_value	beta_exp	p_value_exp
Chronic viral hepatitis (B18)	456	114246	0.535861	1.33179	-0.260069	0.186977	-0.0753248	7.47911e-06
Malignant neoplasm of oropharynx (C10)	21	115256	#N/A	#N/A	#N/A	#N/A	-0.0753248	7.47911e-06
Malignant neoplasm of colon (C18)	403	114573	-0.0394464	0.760123	-0.839016	0.922968	-0.0753248	7.47911e-06
Malignant neoplasm of pancreas (C25)	175	115009	-0.574654	0.652611	-1.80192	0.35875	-0.0753248	7.47911e-06
Malignant neoplasm of bronchia and lung (C34)	303	114780	0.521019	1.48067	-0.438628	0.287266	-0.0753248	7.47911e-06
Malignant melanoma of skin (C43)	394	114544	-0.259077	0.554229	-1.07238	0.532395	-0.0753248	7.47911e-06
Malignant neoplasm of prostate (C61)	862	113833	0.256475	0.818702	-0.305752	0.371265	-0.0753248	7.47911e-06
Malignant neoplasm of kidney (C64)	226	114857	0.288151	1.36926	-0.79296	0.60139	-0.0753248	7.47911e-06
Benign neoplasm of mouth and pharynx (D10)	430	114644	-1.46707	-0.473308	-2.46084	0.0038097	-0.0753248	7.47911e-06
Benign neoplasm of colon, rectum, anus and anal canal (D12)	1909	112831	-1.22291	-0.577393	-1.86844	0.000204702	-0.0753248	7.47911e-06
Iron deficiency anemia (D50)	7090	99519	-0.961636	-0.49951	-1.42376	4.53162e-05	-0.0753248	7.47911e-06
Vitamin B12 deficiency anemia (D51)	1382	113118	-0.517535	-0.0317546	-1.00331	0.0367868	-0.0753248	7.47911e-06
Depression (F32/F33)	6484	94545	-1.25032	-0.668744	-1.8319	2.51142e-05	-0.0753248	7.47911e-06
Type 1 diabetes mellitus (E10)	310	114161	-0.046666	0.864894	-0.958226	0.920075	-0.0753248	7.47911e-06
Type 2 diabetes mellitus (E11)	3142	106697	-0.273784	0.0391359	-0.586704	0.0863693	-0.0753248	7.47911e-06
Vitamin D deficiency (E55)	13678	100386	-1.04468	-0.566951	-1.5224	1.81861e-05	-0.0753248	7.47911e-06
Lactose intolerance (E73)	1381	113455	-2.41997	-1.28247	-3.55746	3.04848e-05	-0.0753248	7.47911e-06
Disorders of lipoprotein metabolism and other lipidemias (E78)	15553	81500	-0.250663	-0.0732513	-0.428074	0.00561833	-0.0753248	7.47911e-06
Schizophrenia (F20)	66	114687	1.6959	3.88757	-0.495767	0.129358	-0.0753248	7.47911e-06
Bipolar disorder (F31)	184	114790	-1.75826	-0.367932	-3.14859	0.0131866	-0.0753248	7.47911e-06
Other anxiety disorders (F41)	7350	99184	-1.62963	-0.89416	-2.36511	1.40619e-05	-0.0753248	7.47911e-06
Eating disorders (F50)	153	114782	-1.74291	-0.261454	-3.22436	0.0211156	-0.0753248	7.47911e-06
Parkinson's disease (G20)	405	114606	0.26288	1.07327	-0.547512	0.524909	-0.0753248	7.47911e-06
Epilepsy and recurrent seizures (G40)	674	113164	0.0239688	0.64366	-0.595723	0.93957	-0.0753248	7.47911e-06
Migraine (G43)	2495	108701	-2.09887	-1.13022	-3.06752	2.16712e-05	-0.0753248	7.47911e-06
Glaucoma (H40)	4387	106535	-0.457666	-0.141497	-0.773835	0.00455152	-0.0753248	7.47911e-06
Essential (primary) hypertension (I10)	10133	81336	0.049684	0.220302	-0.120934	0.568168	-0.0753248	7.47911e-06
Hypertensive heart disease (I11)	8203	88941	-0.123481	0.0691175	-0.31608	0.208892	-0.0753248	7.47911e-06
Chronic ischemic heart disease (I25)	2945	107075	-0.0946509	0.207237	-0.396539	0.538873	-0.0753248	7.47911e-06
Atrial fibrillation and flutter (I48)	3611	108127	-0.242365	0.0476842	-0.532414	0.101469	-0.0753248	7.47911e-06
Other cardiac arrhythmias (I49)	6853	99717	-1.12948	-0.599002	-1.65995	3.00363e-05	-0.0753248	7.47911e-06
Heart failure (I50)	3541	106049	0.0920535	0.369593	-0.185486	0.515636	-0.0753248	7.47911e-06
Atherosclerosis (I70)	1675	111758	-0.198655	0.204191	-0.601501	0.333777	-0.0753248	7.47911e-06
Haemorrhoids (I84)	8004	100317	-1.54106	-0.844804	-2.23731	1.43672e-05	-0.0753248	7.47911e-06
Vasomotor and allergic rhinitis (J30)	8636	94810	-1.35815	-0.74001	-1.97628	1.65898e-05	-0.0753248	7.47911e-06
Chronic rhinitis (J31)	4242	108155	-1.59715	-0.85854	-2.33576	2.25262e-05	-0.0753248	7.47911e-06
Asthma (J45)	3338	107049	-1.67779	-0.89586	-2.45972	2.6041e-05	-0.0753248	7.47911e-06
Gastro-esophageal reflux disease (K21)	9757	94933	-1.53902	-0.847428	-2.23061	1.29087e-05	-0.0753248	7.47911e-06
Gastric ulcer (K25)	1454	112077	-0.998813	-0.3958	-1.60183	0.00116839	-0.0753248	7.47911e-06
Crohn's disease [regional enteritis] (K50)	143	115018	-1.0677	0.333258	-2.46865	0.135239	-0.0753248	7.47911e-06
Ulcerative colitis (K51)	314	114712	-1.40894	-0.327751	-2.49012	0.0106446	-0.0753248	7.47911e-06
Noninfective gastroenteritis (K52)	788	114192	-1.5062	-0.641527	-2.37088	0.00063975	-0.0753248	7.47911e-06
Irritable bowel syndrome (K58)	3335	109732	-1.92909	-1.04393	-2.81426	1.9413e-05	-0.0753248	7.47911e-06
Cholelithiasis (K80)	4352	105798	-1.0439	-0.527265	-1.56053	7.48421e-05	-0.0753248	7.47911e-06
Atopic dermatitis (L20)	1980	110863	-1.34406	-0.657755	-2.03036	0.000123802	-0.0753248	7.47911e-06
Psoriasis (L40)	2199	109350	-0.844118	-0.342539	-1.3457	0.000971955	-0.0753248	7.47911e-06
Acne (L70)	1585	106989	-1.29076	-0.600963	-1.98056	0.000244852	-0.0753248	7.47911e-06
Rheumatoid arthritis with rheumatoid factor (M05)	491	113964	-1.15135	-0.278883	-2.02382	0.00969532	-0.0753248	7.47911e-06
Other rheumatoid arthritis (M06)	1275	111907	-1.55382	-0.744349	-2.3633	0.000168354	-0.0753248	7.47911e-06
Gout (M10)	3824	108988	-0.418254	-0.0989814	-0.737527	0.0102393	-0.0753248	7.47911e-06
Other arthritis (M13)	2889	108828	-1.23613	-0.620734	-1.85152	8.25024e-05	-0.0753248	7.47911e-06
Polyosteoarthritis (M15)	4760	102608	-1.12132	-0.579234	-1.6634	5.02792e-05	-0.0753248	7.47911e-06
Osteoporosis with current pathological fracture (M80)	1321	112847	-0.646166	-0.124376	-1.16796	0.0152162	-0.0753248	7.47911e-06
Osteoporosis without current pathological fracture (M81)	1145	112505	-0.527596	-0.00247783	-1.05271	0.0489246	-0.0753248	7.47911e-06
Chronic kidney disease (CKD) (N18)	2040	112548	-0.737291	-0.259001	-1.21558	0.00251633	-0.0753248	7.47911e-06
Calculus of kidney and ureter (N20)	2175	111154	-0.671299	-0.219993	-1.1226	0.00355208	-0.0753248	7.47911e-06

## Sheet: Sup_table4
Supplementary Table 4 - results of the sensitivity analysis with antibiotic usage up to 10 courses during 6 months to 10 years prior to pseudo-randomization
N	Number of cases
N_ctrl	Number of controls
beta	Causal effect estimate using two-sample two-stage least squares for the association between exposure and outcome
CI_low	Lower bound of the 95% confidence interval for the causal effect estimate (beta)
CI_high	Upper bound of the 95% confidence interval for the causal effect estimate (beta)
p_value	P-value for the causal effect estimate (beta)
beta_exp	Effect estimate for the association between instrument and exposure
p_value_exp	P-value for the estimate for the association between instrument and exposure
Disease	N	N_ctrl	beta	CI_low	CI_high	p_value	beta_exp	p_value_exp
Chronic viral hepatitis (B18)	322	90882	1.39307	2.56224	0.223895	0.0195258	-0.0460187	5.16943e-05
Malignant neoplasm of oropharynx (C10)	11	91663	#N/A	#N/A	#N/A	#N/A	-0.0460187	5.16943e-05
Malignant neoplasm of colon (C18)	65	91582	0.288235	2.30605	-1.72958	0.779495	-0.0460187	5.16943e-05
Malignant neoplasm of pancreas (C25)	29	91638	#N/A	#N/A	#N/A	#N/A	-0.0460187	5.16943e-05
Malignant neoplasm of bronchia and lung (C34)	48	91613	#N/A	#N/A	#N/A	#N/A	-0.0460187	5.16943e-05
Malignant melanoma of skin (C43)	237	91278	-0.573304	0.479047	-1.62566	0.285621	-0.0460187	5.16943e-05
Malignant neoplasm of prostate (C61)	114	91549	1.26199	2.96967	-0.445689	0.147489	-0.0460187	5.16943e-05
Malignant neoplasm of kidney (C64)	43	91612	#N/A	#N/A	#N/A	#N/A	-0.0460187	5.16943e-05
Benign neoplasm of mouth and pharynx (D10)	352	91177	-1.69238	-0.5494	-2.83536	0.00370646	-0.0460187	5.16943e-05
Benign neoplasm of colon, rectum, anus and anal canal (D12)	563	90979	-1.75651	-0.699521	-2.81351	0.00112543	-0.0460187	5.16943e-05
Iron deficiency anemia (D50)	6632	76397	-1.52008	-0.761431	-2.27874	8.59487e-05	-0.0460187	5.16943e-05
Vitamin B12 deficiency anemia (D51)	803	90538	-2.27631	-1.06063	-3.49199	0.000242541	-0.0460187	5.16943e-05
Depression (F32/F33)	6116	74134	-1.61044	-0.807427	-2.41345	8.46729e-05	-0.0460187	5.16943e-05
Type 1 diabetes mellitus (E10)	164	91098	-0.224822	1.01919	-1.46883	0.723175	-0.0460187	5.16943e-05
Type 2 diabetes mellitus (E11)	1337	89305	-1.00171	-0.359313	-1.6441	0.00224087	-0.0460187	5.16943e-05
Vitamin D deficiency (E55)	11371	79332	-1.29409	-0.651255	-1.93693	7.95791e-05	-0.0460187	5.16943e-05
Lactose intolerance (E73)	1368	89819	-2.46991	-1.21352	-3.72631	0.000116626	-0.0460187	5.16943e-05
Disorders of lipoprotein metabolism and other lipidemias (E78)	10159	76200	-0.197185	-0.0041592	-0.390211	0.0452597	-0.0460187	5.16943e-05
Schizophrenia (F20)	60	91277	0.219271	2.30986	-1.87132	0.837124	-0.0460187	5.16943e-05
Bipolar disorder (F31)	204	91202	-1.6827	-0.355347	-3.01005	0.0129656	-0.0460187	5.16943e-05
Other anxiety disorders (F41)	6991	77316	-2.03941	-1.03798	-3.04084	6.56497e-05	-0.0460187	5.16943e-05
Eating disorders (F50)	182	91021	-1.77892	-0.376997	-3.18084	0.0128799	-0.0460187	5.16943e-05
Parkinson's disease (G20)	40	91617	#N/A	#N/A	#N/A	#N/A	-0.0460187	5.16943e-05
Epilepsy and recurrent seizures (G40)	420	90214	0.0713032	0.857893	-0.715287	0.858981	-0.0460187	5.16943e-05
Migraine (G43)	3017	84140	-2.38917	-1.2048	-3.57354	7.69159e-05	-0.0460187	5.16943e-05
Glaucoma (H40)	1776	89114	-0.793213	-0.260045	-1.32638	0.00354591	-0.0460187	5.16943e-05
Essential (primary) hypertension (I10)	6611	76231	-0.148424	0.0682243	-0.365072	0.179343	-0.0460187	5.16943e-05
Hypertensive heart disease (I11)	3407	84952	-0.450284	-0.0998363	-0.800732	0.01179	-0.0460187	5.16943e-05
Chronic ischemic heart disease (I25)	684	90690	-0.157779	0.457052	-0.772609	0.61498	-0.0460187	5.16943e-05
Atrial fibrillation and flutter (I48)	617	90641	-0.0118855	0.634392	-0.658163	0.971246	-0.0460187	5.16943e-05
Other cardiac arrhythmias (I49)	4286	83267	-1.49208	-0.734214	-2.24995	0.000113936	-0.0460187	5.16943e-05
Heart failure (I50)	534	90742	-0.0816565	0.611791	-0.775104	0.817471	-0.0460187	5.16943e-05
Atherosclerosis (I70)	216	91382	-0.584785	0.515275	-1.68484	0.297447	-0.0460187	5.16943e-05
Haemorrhoids (I84)	7122	79216	-1.56325	-0.786106	-2.34039	8.06002e-05	-0.0460187	5.16943e-05
Vasomotor and allergic rhinitis (J30)	7911	71131	-1.50977	-0.758844	-2.2607	8.12587e-05	-0.0460187	5.16943e-05
Chronic rhinitis (J31)	3699	85261	-1.71513	-0.849941	-2.58031	0.000102133	-0.0460187	5.16943e-05
Asthma (J45)	2447	85237	-2.07905	-1.03078	-3.12731	0.000101362	-0.0460187	5.16943e-05
Gastro-esophageal reflux disease (K21)	7795	76572	-2.08068	-1.06125	-3.1001	6.32315e-05	-0.0460187	5.16943e-05
Gastric ulcer (K25)	775	90252	-1.04805	-0.298542	-1.79757	0.00613093	-0.0460187	5.16943e-05
Crohn's disease [regional enteritis] (K50)	143	91406	-1.93926	-0.383208	-3.49532	0.0145784	-0.0460187	5.16943e-05
Ulcerative colitis (K51)	270	91200	-1.38243	-0.244107	-2.52075	0.0172981	-0.0460187	5.16943e-05
Noninfective gastroenteritis (K52)	581	90826	-2.4739	-1.13411	-3.81369	0.00029562	-0.0460187	5.16943e-05
Irritable bowel syndrome (K58)	2773	87107	-2.12722	-1.06202	-3.19242	9.07177e-05	-0.0460187	5.16943e-05
Cholelithiasis (K80)	2690	86591	-1.66656	-0.810449	-2.52268	0.000135933	-0.0460187	5.16943e-05
Atopic dermatitis (L20)	1755	87424	-1.38475	-0.623114	-2.14639	0.000365916	-0.0460187	5.16943e-05
Psoriasis (L40)	1666	87213	-0.346008	0.0785095	-0.770525	0.11015	-0.0460187	5.16943e-05
Acne (L70)	1980	80295	-1.7303	-0.827689	-2.63292	0.000171753	-0.0460187	5.16943e-05
Rheumatoid arthritis with rheumatoid factor (M05)	274	91094	-1.81831	-0.559587	-3.07704	0.00463523	-0.0460187	5.16943e-05
Other rheumatoid arthritis (M06)	872	89836	-2.31132	-1.08912	-3.53353	0.000210082	-0.0460187	5.16943e-05
Gout (M10)	1656	89287	0.0205096	0.41793	-0.376911	0.919432	-0.0460187	5.16943e-05
Other arthritis (M13)	2096	87306	-1.69147	-0.8105	-2.57244	0.000167742	-0.0460187	5.16943e-05
Polyosteoarthritis (M15)	2125	88384	-2.19313	-1.08669	-3.29958	0.00010233	-0.0460187	5.16943e-05
Osteoporosis with current pathological fracture (M80)	161	91471	-1.16677	0.161677	-2.49521	0.0851673	-0.0460187	5.16943e-05
Osteoporosis without current pathological fracture (M81)	227	91342	-0.826462	0.275441	-1.92836	0.141545	-0.0460187	5.16943e-05
Chronic kidney disease (CKD) (N18)	225	91318	-0.839403	0.268504	-1.94731	0.137547	-0.0460187	5.16943e-05
Calculus of kidney and ureter (N20)	1407	89308	-0.592869	-0.0847788	-1.10096	0.0221934	-0.0460187	5.16943e-05

## Sheet: Sup_table5
Supplementary Table 5 - results of the sensitivity analysis: first five years of incidence considered as prevalent disease
N	Number of cases
N_ctrl	Number of controls
beta	Causal effect estimate using two-sample two-stage least squares for the association between exposure and outcome
CI_low	Lower bound of the 95% confidence interval for the causal effect estimate (beta)
CI_high	Upper bound of the 95% confidence interval for the causal effect estimate (beta)
p_value	P-value for the causal effect estimate (beta)
beta_exp	Effect estimate for the association between instrument and exposure
p_value_exp	P-value for the estimate for the association between instrument and exposure
Disease	N	N_ctrl	beta	CI_low	CI_high	p_value	beta_exp	p_value_exp
Chronic viral hepatitis (B18)	104	72677	0.232424	1.89086	-1.42601	0.783556	-0.0720241	0.00116327
Malignant neoplasm of oropharynx (C10)	3	73298	#N/A	#N/A	#N/A	#N/A	-0.0720241	0.00116327
Malignant neoplasm of colon (C18)	22	73237	#N/A	#N/A	#N/A	#N/A	-0.0720241	0.00116327
Malignant neoplasm of pancreas (C25)	14	73274	#N/A	#N/A	#N/A	#N/A	-0.0720241	0.00116327
Malignant neoplasm of bronchia and lung (C34)	15	73263	#N/A	#N/A	#N/A	#N/A	-0.0720241	0.00116327
Malignant melanoma of skin (C43)	56	72998	-0.917559	1.36469	-3.1998	0.430695	-0.0720241	0.00116327
Malignant neoplasm of prostate (C61)	52	73205	0.799937	3.21238	-1.61251	0.515749	-0.0720241	0.00116327
Malignant neoplasm of kidney (C64)	18	73258	#N/A	#N/A	#N/A	#N/A	-0.0720241	0.00116327
Benign neoplasm of mouth and pharynx (D10)	101	72949	-1.0772	0.692607	-2.84702	0.232884	-0.0720241	0.00116327
Benign neoplasm of colon, rectum, anus and anal canal (D12)	201	72789	-1.57451	-0.0735655	-3.07545	0.0397762	-0.0720241	0.00116327
Iron deficiency anemia (D50)	1517	62038	-1.51009	-0.506159	-2.51402	0.00319642	-0.0720241	0.00116327
Vitamin B12 deficiency anemia (D51)	211	72529	-0.918231	0.350122	-2.18658	0.155913	-0.0720241	0.00116327
Depression (F32/F33)	1644	60715	-1.30948	-0.420275	-2.19869	0.0038971	-0.0720241	0.00116327
Type 1 diabetes mellitus (E10)	46	72883	#N/A	#N/A	#N/A	#N/A	-0.0720241	0.00116327
Type 2 diabetes mellitus (E11)	463	71545	-0.748026	0.147076	-1.64313	0.101432	-0.0720241	0.00116327
Vitamin D deficiency (E55)	3010	63942	-1.12061	-0.379383	-1.86184	0.00304475	-0.0720241	0.00116327
Lactose intolerance (E73)	392	72014	-2.601	-0.828015	-4.37398	0.00403574	-0.0720241	0.00116327
Disorders of lipoprotein metabolism and other lipidemias (E78)	3978	61079	-0.438753	-0.0593266	-0.81818	0.023423	-0.0720241	0.00116327
Schizophrenia (F20)	15	72975	#N/A	#N/A	#N/A	#N/A	-0.0720241	0.00116327
Bipolar disorder (F31)	68	72957	-2.0153	0.322314	-4.35291	0.0910755	-0.0720241	0.00116327
Other anxiety disorders (F41)	1895	63111	-1.49929	-0.519054	-2.47952	0.00271879	-0.0720241	0.00116327
Eating disorders (F50)	39	72850	#N/A	#N/A	#N/A	#N/A	-0.0720241	0.00116327
Parkinson's disease (G20)	14	73255	#N/A	#N/A	#N/A	#N/A	-0.0720241	0.00116327
Epilepsy and recurrent seizures (G40)	117	72163	0.863054	2.52498	-0.798868	0.30875	-0.0720241	0.00116327
Migraine (G43)	750	68088	-2.43192	-0.849618	-4.01422	0.0025917	-0.0720241	0.00116327
Glaucoma (H40)	529	71330	-0.830607	0.0485885	-1.7098	0.0640716	-0.0720241	0.00116327
Essential (primary) hypertension (I10)	2139	61167	-0.101068	0.272374	-0.47451	0.595798	-0.0720241	0.00116327
Hypertensive heart disease (I11)	1069	68129	-0.359657	0.198157	-0.917471	0.206326	-0.0720241	0.00116327
Chronic ischemic heart disease (I25)	249	72539	0.0729609	1.13988	-0.993955	0.893375	-0.0720241	0.00116327
Atrial fibrillation and flutter (I48)	224	72479	-0.895714	0.336817	-2.12824	0.154335	-0.0720241	0.00116327
Other cardiac arrhythmias (I49)	1111	67144	-1.32769	-0.385857	-2.26953	0.00572752	-0.0720241	0.00116327
Heart failure (I50)	202	72578	0.0545647	1.23786	-1.12873	0.927985	-0.0720241	0.00116327
Atherosclerosis (I70)	70	73083	1.53326	3.8055	-0.738983	0.18598	-0.0720241	0.00116327
Haemorrhoids (I84)	1848	64245	-1.12521	-0.344009	-1.90642	0.00475618	-0.0720241	0.00116327
Vasomotor and allergic rhinitis (J30)	1787	58581	-1.25598	-0.402735	-2.10922	0.00391249	-0.0720241	0.00116327
Chronic rhinitis (J31)	864	68861	-1.09926	-0.228336	-1.97019	0.0133661	-0.0720241	0.00116327
Asthma (J45)	598	68944	-1.2843	-0.256242	-2.31236	0.0143441	-0.0720241	0.00116327
Gastro-esophageal reflux disease (K21)	2010	62767	-1.27634	-0.422073	-2.13061	0.00340724	-0.0720241	0.00116327
Gastric ulcer (K25)	211	72269	-1.11993	0.204046	-2.44391	0.0973311	-0.0720241	0.00116327
Crohn's disease [regional enteritis] (K50)	32	73120	#N/A	#N/A	#N/A	#N/A	-0.0720241	0.00116327
Ulcerative colitis (K51)	67	72958	-2.05278	0.308707	-4.41427	0.0884225	-0.0720241	0.00116327
Noninfective gastroenteritis (K52)	135	72730	-1.55256	0.147614	-3.25272	0.0734818	-0.0720241	0.00116327
Irritable bowel syndrome (K58)	664	70143	-2.13274	-0.698443	-3.56704	0.00356333	-0.0720241	0.00116327
Cholelithiasis (K80)	690	69628	-0.926678	-0.0822628	-1.77109	0.0314807	-0.0720241	0.00116327
Atopic dermatitis (L20)	366	70231	-0.670361	0.289428	-1.63015	0.171013	-0.0720241	0.00116327
Psoriasis (L40)	402	69871	-0.746047	0.197189	-1.68928	0.121081	-0.0720241	0.00116327
Acne (L70)	316	65287	-1.00213	0.109398	-2.11366	0.0772124	-0.0720241	0.00116327
Rheumatoid arthritis with rheumatoid factor (M05)	78	72894	-1.1029	0.884685	-3.09048	0.276775	-0.0720241	0.00116327
Other rheumatoid arthritis (M06)	232	72077	-1.96238	-0.360672	-3.56409	0.0163347	-0.0720241	0.00116327
Gout (M10)	581	71422	0.223025	0.937089	-0.491039	0.540424	-0.0720241	0.00116327
Other arthritis (M13)	432	70214	-0.994818	0.00315069	-1.99279	0.0507234	-0.0720241	0.00116327
Polyosteoarthritis (M15)	579	71011	-1.5334	-0.382759	-2.68404	0.00900168	-0.0720241	0.00116327
Osteoporosis with current pathological fracture (M80)	62	73160	1.38734	3.73804	-0.96335	0.24737	-0.0720241	0.00116327
Osteoporosis without current pathological fracture (M81)	74	73059	-0.274337	1.67468	-2.22335	0.782638	-0.0720241	0.00116327
Chronic kidney disease (CKD) (N18)	92	73035	-2.06879	0.0528311	-4.19041	0.0559797	-0.0720241	0.00116327
Calculus of kidney and ureter (N20)	421	71560	-0.622693	0.271715	-1.5171	0.172389	-0.0720241	0.00116327

## Sheet: Sup_table6
Supplementary Table 6 - results of the sensitivity analysis with antibiotic subgroup: J01FA
N	Number of cases
N_ctrl	Number of controls
beta	Causal effect estimate using two-sample two-stage least squares for the association between exposure and outcome
CI_low	Lower bound of the 95% confidence interval for the causal effect estimate (beta)
CI_high	Upper bound of the 95% confidence interval for the causal effect estimate (beta)
p_value	P-value for the causal effect estimate (beta)
beta_exp	Effect estimate for the association between instrument and exposure
p_value_exp	P-value for the estimate for the association between instrument and exposure
Disease	N	N_ctrl	beta	CI_low	CI_high	p_value	beta_exp	p_value_exp
Chronic viral hepatitis (B18)	336	95364	0.144312	1.25127	-0.962649	0.798321	-0.0845328	0.00116833
Malignant neoplasm of oropharynx (C10)	11	96197	#N/A	#N/A	#N/A	#N/A	-0.0845328	0.00116833
Malignant neoplasm of colon (C18)	70	96108	-1.23184	1.06543	-3.52912	0.293263	-0.0845328	0.00116833
Malignant neoplasm of pancreas (C25)	31	96170	#N/A	#N/A	#N/A	#N/A	-0.0845328	0.00116833
Malignant neoplasm of bronchia and lung (C34)	49	96144	#N/A	#N/A	#N/A	#N/A	-0.0845328	0.00116833
Malignant melanoma of skin (C43)	254	95785	-1.71494	-0.20356	-3.22632	0.0261496	-0.0845328	0.00116833
Malignant neoplasm of prostate (C61)	116	96080	1.0495	3.15958	-1.06058	0.329632	-0.0845328	0.00116833
Malignant neoplasm of kidney (C64)	46	96140	#N/A	#N/A	#N/A	#N/A	-0.0845328	0.00116833
Benign neoplasm of mouth and pharynx (D10)	377	95675	-1.15444	0.0181551	-2.32703	0.0536498	-0.0845328	0.00116833
Benign neoplasm of colon, rectum, anus and anal canal (D12)	598	95464	-1.28881	-0.214045	-2.36357	0.0187561	-0.0845328	0.00116833
Iron deficiency anemia (D50)	7062	79723	-0.804633	-0.26515	-1.34411	0.00346319	-0.0845328	0.00116833
Vitamin B12 deficiency anemia (D51)	890	94936	-2.11482	-0.716671	-3.51298	0.00303013	-0.0845328	0.00116833
Depression (F32/F33)	6551	77012	-1.31215	-0.485593	-2.13871	0.00186153	-0.0845328	0.00116833
Type 1 diabetes mellitus (E10)	176	95575	-0.583596	0.89884	-2.06603	0.440351	-0.0845328	0.00116833
Type 2 diabetes mellitus (E11)	1417	93667	-1.47135	-0.463348	-2.47935	0.00422368	-0.0845328	0.00116833
Vitamin D deficiency (E55)	12085	83051	-1.12657	-0.42394	-1.82921	0.00167465	-0.0845328	0.00116833
Lactose intolerance (E73)	1507	94165	-2.26312	-0.830541	-3.6957	0.00195942	-0.0845328	0.00116833
Disorders of lipoprotein metabolism and other lipidemias (E78)	10652	79970	-0.697691	-0.232913	-1.16247	0.00325882	-0.0845328	0.00116833
Schizophrenia (F20)	60	95801	3.17161	6.99127	-0.64806	0.10364	-0.0845328	0.00116833
Bipolar disorder (F31)	217	95703	-2.03498	-0.342987	-3.72697	0.0184076	-0.0845328	0.00116833
Other anxiety disorders (F41)	7502	80515	-1.664	-0.63775	-2.69024	0.00148284	-0.0845328	0.00116833
Eating disorders (F50)	205	95475	-1.98008	-0.284265	-3.67589	0.0221055	-0.0845328	0.00116833
Parkinson's disease (G20)	42	96149	#N/A	#N/A	#N/A	#N/A	-0.0845328	0.00116833
Epilepsy and recurrent seizures (G40)	446	94627	-0.527099	0.436996	-1.49119	0.283904	-0.0845328	0.00116833
Migraine (G43)	3303	87866	-1.85221	-0.693246	-3.01117	0.00173385	-0.0845328	0.00116833
Glaucoma (H40)	1888	93472	-1.16167	-0.342012	-1.98133	0.00547229	-0.0845328	0.00116833
Essential (primary) hypertension (I10)	6941	79914	-0.498298	-0.111031	-0.885565	0.011671	-0.0845328	0.00116833
Hypertensive heart disease (I11)	3584	89084	-0.787638	-0.213338	-1.36194	0.00718619	-0.0845328	0.00116833
Chronic ischemic heart disease (I25)	715	95176	-0.825505	0.0365754	-1.68759	0.0605396	-0.0845328	0.00116833
Atrial fibrillation and flutter (I48)	649	95121	-0.957995	-0.0264095	-1.88958	0.0438456	-0.0845328	0.00116833
Other cardiac arrhythmias (I49)	4556	87145	-1.46733	-0.541312	-2.39335	0.00189808	-0.0845328	0.00116833
Heart failure (I50)	567	95198	-0.810494	0.119266	-1.74025	0.0875291	-0.0845328	0.00116833
Atherosclerosis (I70)	230	95897	-0.410453	0.890329	-1.71123	0.536269	-0.0845328	0.00116833
Haemorrhoids (I84)	7635	82678	-1.42143	-0.537356	-2.3055	0.00162533	-0.0845328	0.00116833
Vasomotor and allergic rhinitis (J30)	8366	73903	-1.51423	-0.576382	-2.45207	0.00155306	-0.0845328	0.00116833
Chronic rhinitis (J31)	3993	89102	-1.82454	-0.688395	-2.96069	0.00164634	-0.0845328	0.00116833
Asthma (J45)	2614	89181	-2.70788	-1.0428	-4.37296	0.00143504	-0.0845328	0.00116833
Gastro-esophageal reflux disease (K21)	8301	79680	-1.81937	-0.703229	-2.9355	0.00139875	-0.0845328	0.00116833
Gastric ulcer (K25)	821	94675	-0.910106	-0.0562261	-1.76399	0.0367022	-0.0845328	0.00116833
Crohn's disease [regional enteritis] (K50)	155	95912	-1.48506	0.205628	-3.17574	0.085139	-0.0845328	0.00116833
Ulcerative colitis (K51)	288	95694	-1.29087	0.0304911	-2.61223	0.0555216	-0.0845328	0.00116833
Noninfective gastroenteritis (K52)	635	95264	-2.16362	-0.694287	-3.63296	0.00390006	-0.0845328	0.00116833
Irritable bowel syndrome (K58)	3060	91091	-2.29822	-0.878764	-3.71768	0.00150663	-0.0845328	0.00116833
Cholelithiasis (K80)	2884	90691	-1.68829	-0.617277	-2.75931	0.00200399	-0.0845328	0.00116833
Atopic dermatitis (L20)	1868	91612	-1.07213	-0.294741	-1.84952	0.00686924	-0.0845328	0.00116833
Psoriasis (L40)	1747	91492	-0.748584	-0.106423	-1.39074	0.0223231	-0.0845328	0.00116833
Acne (L70)	2133	83732	-1.11027	-0.327038	-1.89351	0.00546289	-0.0845328	0.00116833
Rheumatoid arthritis with rheumatoid factor (M05)	301	95565	-2.27315	-0.591957	-3.95434	0.00804615	-0.0845328	0.00116833
Other rheumatoid arthritis (M06)	962	94176	-2.61474	-0.950808	-4.27867	0.0020701	-0.0845328	0.00116833
Gout (M10)	1737	93701	-0.86164	-0.172226	-1.55105	0.0143	-0.0845328	0.00116833
Other arthritis (M13)	2273	91456	-1.64829	-0.585781	-2.71081	0.00236122	-0.0845328	0.00116833
Polyosteoarthritis (M15)	2282	92649	-2.05239	-0.763043	-3.34174	0.0018089	-0.0845328	0.00116833
Osteoporosis with current pathological fracture (M80)	177	95984	-1.75024	-0.0628819	-3.4376	0.0420483	-0.0845328	0.00116833
Osteoporosis without current pathological fracture (M81)	252	95840	-1.98045	-0.366642	-3.59426	0.0161595	-0.0845328	0.00116833
Chronic kidney disease (CKD) (N18)	240	95794	-0.626246	0.660059	-1.91255	0.339963	-0.0845328	0.00116833
Calculus of kidney and ureter (N20)	1496	93634	-1.07007	-0.265656	-1.87448	0.00912635	-0.0845328	0.00116833

## Sheet: Sup_table7
Supplementary Table 7 - results of the sensitivity analysis with antibiotic subgroup: J01MA
N	Number of cases
N_ctrl	Number of controls
beta	Causal effect estimate using two-sample two-stage least squares for the association between exposure and outcome
CI_low	Lower bound of the 95% confidence interval for the causal effect estimate (beta)
CI_high	Upper bound of the 95% confidence interval for the causal effect estimate (beta)
p_value	P-value for the causal effect estimate (beta)
beta_exp	Effect estimate for the association between instrument and exposure
p_value_exp	P-value for the estimate for the association between instrument and exposure
Disease	N	N_ctrl	beta	CI_low	CI_high	p_value	beta_exp	p_value_exp
Chronic viral hepatitis (B18)	342	96809	0.28643	1.37328	-0.80042	0.605477	-0.149861	7.72981e-05
Malignant neoplasm of oropharynx (C10)	11	97654	#N/A	#N/A	#N/A	#N/A	-0.149861	7.72981e-05
Malignant neoplasm of colon (C18)	73	97561	-0.181745	1.97067	-2.33416	0.868552	-0.149861	7.72981e-05
Malignant neoplasm of pancreas (C25)	32	97627	#N/A	#N/A	#N/A	#N/A	-0.149861	7.72981e-05
Malignant neoplasm of bronchia and lung (C34)	51	97599	-1.63281	0.514211	-3.77984	0.136072	-0.149861	7.72981e-05
Malignant melanoma of skin (C43)	260	97236	-0.864709	0.234782	-1.9642	0.123203	-0.149861	7.72981e-05
Malignant neoplasm of prostate (C61)	116	97539	-0.665535	0.938148	-2.26922	0.415984	-0.149861	7.72981e-05
Malignant neoplasm of kidney (C64)	47	97595	#N/A	#N/A	#N/A	#N/A	-0.149861	7.72981e-05
Benign neoplasm of mouth and pharynx (D10)	386	97116	-0.566434	0.354409	-1.48728	0.227954	-0.149861	7.72981e-05
Benign neoplasm of colon, rectum, anus and anal canal (D12)	617	96900	-1.15538	-0.306845	-2.00391	0.00761288	-0.149861	7.72981e-05
Iron deficiency anemia (D50)	7190	80903	-1.01252	-0.471492	-1.55354	0.000244357	-0.149861	7.72981e-05
Vitamin B12 deficiency anemia (D51)	924	96352	-1.36438	-0.52719	-2.20157	0.00140201	-0.149861	7.72981e-05
Depression (F32/F33)	6665	77965	-0.9963	-0.45807	-1.53453	0.000285524	-0.149861	7.72981e-05
Type 1 diabetes mellitus (E10)	177	97021	-0.865779	0.437718	-2.16928	0.192976	-0.149861	7.72981e-05
Type 2 diabetes mellitus (E11)	1454	95061	-0.071133	0.42602	-0.568286	0.779141	-0.149861	7.72981e-05
Vitamin D deficiency (E55)	12335	84221	-0.705475	-0.318531	-1.09242	0.000352281	-0.149861	7.72981e-05
Lactose intolerance (E73)	1557	95557	-1.78523	-0.832843	-2.73761	0.0002388	-0.149861	7.72981e-05
Disorders of lipoprotein metabolism and other lipidemias (E78)	10840	81115	-0.0950694	0.102648	-0.292786	0.345969	-0.149861	7.72981e-05
Schizophrenia (F20)	61	97258	2.1445	5.698	-1.40901	0.236874	-0.149861	7.72981e-05
Bipolar disorder (F31)	221	97149	-0.983433	0.197766	-2.16463	0.102713	-0.149861	7.72981e-05
Other anxiety disorders (F41)	7674	81528	-1.18217	-0.565455	-1.79888	0.000171894	-0.149861	7.72981e-05
Eating disorders (F50)	210	96917	-0.841718	0.365289	-2.04872	0.17168	-0.149861	7.72981e-05
Parkinson's disease (G20)	42	97607	#N/A	#N/A	#N/A	#N/A	-0.149861	7.72981e-05
Epilepsy and recurrent seizures (G40)	454	96054	0.199393	1.127	-0.728212	0.673528	-0.149861	7.72981e-05
Migraine (G43)	3386	89079	-1.33994	-0.623985	-2.05589	0.000244242	-0.149861	7.72981e-05
Glaucoma (H40)	1928	94871	-0.492574	-0.0224594	-0.962689	0.0400108	-0.149861	7.72981e-05
Essential (primary) hypertension (I10)	7067	80989	0.20538	0.468885	-0.0581249	0.126598	-0.149861	7.72981e-05
Hypertensive heart disease (I11)	3678	90338	0.0878986	0.414877	-0.23908	0.598271	-0.149861	7.72981e-05
Chronic ischemic heart disease (I25)	727	96612	0.314069	1.073	-0.444866	0.417306	-0.149861	7.72981e-05
Atrial fibrillation and flutter (I48)	655	96559	0.170931	0.939516	-0.597653	0.66291	-0.149861	7.72981e-05
Other cardiac arrhythmias (I49)	4673	88339	-0.725991	-0.284863	-1.16712	0.00125669	-0.149861	7.72981e-05
Heart failure (I50)	583	96620	-0.00894581	0.778075	-0.795966	0.982226	-0.149861	7.72981e-05
Atherosclerosis (I70)	234	97352	-0.536433	0.625577	-1.69844	0.365561	-0.149861	7.72981e-05
Haemorrhoids (I84)	7793	83802	-0.844125	-0.380021	-1.30823	0.000363995	-0.149861	7.72981e-05
Vasomotor and allergic rhinitis (J30)	8507	74635	-0.748689	-0.327076	-1.1703	0.000500445	-0.149861	7.72981e-05
Chronic rhinitis (J31)	4100	90272	-0.848951	-0.350959	-1.34694	0.00083385	-0.149861	7.72981e-05
Asthma (J45)	2720	90162	-0.966457	-0.392357	-1.54056	0.000968494	-0.149861	7.72981e-05
Gastro-esophageal reflux disease (K21)	8478	80605	-0.889602	-0.407433	-1.37177	0.000298959	-0.149861	7.72981e-05
Gastric ulcer (K25)	846	96081	-0.59758	0.0643982	-1.25956	0.0768391	-0.149861	7.72981e-05
Crohn's disease [regional enteritis] (K50)	162	97361	-0.372527	1.0375	-1.78256	0.604579	-0.149861	7.72981e-05
Ulcerative colitis (K51)	293	97140	-0.557958	0.487595	-1.60351	0.295584	-0.149861	7.72981e-05
Noninfective gastroenteritis (K52)	659	96697	-1.15386	-0.319695	-1.98802	0.00670449	-0.149861	7.72981e-05
Irritable bowel syndrome (K58)	3138	92377	-1.38963	-0.648712	-2.13054	0.000236838	-0.149861	7.72981e-05
Cholelithiasis (K80)	2967	91989	-0.349377	0.0285418	-0.727296	0.0699903	-0.149861	7.72981e-05
Atopic dermatitis (L20)	1912	92949	-0.486767	-0.0147017	-0.958832	0.0432755	-0.149861	7.72981e-05
Psoriasis (L40)	1785	92830	-0.301023	0.155426	-0.757471	0.19615	-0.149861	7.72981e-05
Acne (L70)	2177	84932	-1.05993	-0.427124	-1.69273	0.00102727	-0.149861	7.72981e-05
Rheumatoid arthritis with rheumatoid factor (M05)	308	97004	-0.713232	0.306885	-1.73335	0.170572	-0.149861	7.72981e-05
Other rheumatoid arthritis (M06)	990	95561	-1.24654	-0.458453	-2.03463	0.001934	-0.149861	7.72981e-05
Gout (M10)	1785	95089	0.57066	1.1415	-0.00017691	0.0500668	-0.149861	7.72981e-05
Other arthritis (M13)	2334	92747	-0.891335	-0.331182	-1.45149	0.00181578	-0.149861	7.72981e-05
Polyosteoarthritis (M15)	2354	93970	-1.24487	-0.549882	-1.93986	0.000446808	-0.149861	7.72981e-05
Osteoporosis with current pathological fracture (M80)	182	97436	-1.13813	0.145112	-2.42137	0.0821477	-0.149861	7.72981e-05
Osteoporosis without current pathological fracture (M81)	261	97289	-1.23108	-0.104332	-2.35783	0.0322348	-0.149861	7.72981e-05
Chronic kidney disease (CKD) (N18)	246	97246	-1.23636	-0.0821737	-2.39055	0.035769	-0.149861	7.72981e-05
Calculus of kidney and ureter (N20)	1515	95046	-0.530822	-0.00685198	-1.05479	0.0470743	-0.149861	7.72981e-05

## Sheet: Sup_table8
Supplementary Table 8 - results of the sensitivity analysis with antibiotic subgroup: J01CR
N	Number of cases
N_ctrl	Number of controls
beta	Causal effect estimate using two-sample two-stage least squares for the association between exposure and outcome
CI_low	Lower bound of the 95% confidence interval for the causal effect estimate (beta)
CI_high	Upper bound of the 95% confidence interval for the causal effect estimate (beta)
p_value	P-value for the causal effect estimate (beta)
beta_exp	Effect estimate for the association between instrument and exposure
p_value_exp	P-value for the estimate for the association between instrument and exposure
Disease	N	N_ctrl	beta	CI_low	CI_high	p_value	beta_exp	p_value_exp
Chronic viral hepatitis (B18)	342	96860	1.08096	2.68143	-0.519507	0.185573	-0.0985725	0.00248901
Malignant neoplasm of oropharynx (C10)	11	97706	#N/A	#N/A	#N/A	#N/A	-0.0985725	0.00248901
Malignant neoplasm of colon (C18)	73	97613	-0.280565	2.46807	-3.0292	0.841429	-0.0985725	0.00248901
Malignant neoplasm of pancreas (C25)	31	97680	#N/A	#N/A	#N/A	#N/A	-0.0985725	0.00248901
Malignant neoplasm of bronchia and lung (C34)	51	97651	-1.97379	1.09221	-5.03979	0.207027	-0.0985725	0.00248901
Malignant melanoma of skin (C43)	259	97287	-0.409794	1.0542	-1.87379	0.583257	-0.0985725	0.00248901
Malignant neoplasm of prostate (C61)	117	97589	0.158708	2.41903	-2.10161	0.89054	-0.0985725	0.00248901
Malignant neoplasm of kidney (C64)	47	97647	#N/A	#N/A	#N/A	#N/A	-0.0985725	0.00248901
Benign neoplasm of mouth and pharynx (D10)	389	97166	-1.30345	0.0671174	-2.67402	0.0623192	-0.0985725	0.00248901
Benign neoplasm of colon, rectum, anus and anal canal (D12)	614	96955	-1.19318	-0.0298444	-2.35651	0.0444013	-0.0985725	0.00248901
Iron deficiency anemia (D50)	7199	80917	-0.776539	-0.201323	-1.35175	0.00814517	-0.0985725	0.00248901
Vitamin B12 deficiency anemia (D51)	923	96403	-1.78064	-0.446495	-3.11479	0.00889804	-0.0985725	0.00248901
Depression (F32/F33)	6667	77990	-1.05715	-0.314161	-1.80013	0.00529106	-0.0985725	0.00248901
Type 1 diabetes mellitus (E10)	177	97076	0.0747819	1.89934	-1.74977	0.935972	-0.0985725	0.00248901
Type 2 diabetes mellitus (E11)	1456	95114	-0.959094	-0.108161	-1.81003	0.0271653	-0.0985725	0.00248901
Vitamin D deficiency (E55)	12352	84252	-0.829437	-0.249932	-1.40894	0.00502665	-0.0985725	0.00248901
Lactose intolerance (E73)	1560	95605	-1.78165	-0.51706	-3.04624	0.00575545	-0.0985725	0.00248901
Disorders of lipoprotein metabolism and other lipidemias (E78)	10852	81157	-0.287554	0.0178322	-0.59294	0.0649574	-0.0985725	0.00248901
Schizophrenia (F20)	61	97307	2.13292	6.11627	-1.85043	0.293949	-0.0985725	0.00248901
Bipolar disorder (F31)	220	97202	-1.80554	-0.00796499	-3.60312	0.0489893	-0.0985725	0.00248901
Other anxiety disorders (F41)	7678	81558	-1.52112	-0.503584	-2.53866	0.00338949	-0.0985725	0.00248901
Eating disorders (F50)	210	96967	-1.71092	0.0842413	-3.50608	0.0617588	-0.0985725	0.00248901
Parkinson's disease (G20)	42	97659	#N/A	#N/A	#N/A	#N/A	-0.0985725	0.00248901
Epilepsy and recurrent seizures (G40)	455	96103	-0.173101	0.946697	-1.2929	0.761904	-0.0985725	0.00248901
Migraine (G43)	3383	89130	-1.44705	-0.438723	-2.45537	0.00491124	-0.0985725	0.00248901
Glaucoma (H40)	1933	94919	-0.376168	0.211168	-0.963504	0.209366	-0.0985725	0.00248901
Essential (primary) hypertension (I10)	7056	81048	-0.434028	-0.0294594	-0.838597	0.0354902	-0.0985725	0.00248901
Hypertensive heart disease (I11)	3673	90399	-0.545488	-0.0211157	-1.06986	0.0414574	-0.0985725	0.00248901
Chronic ischemic heart disease (I25)	728	96663	-0.264392	0.625554	-1.15434	0.56037	-0.0985725	0.00248901
Atrial fibrillation and flutter (I48)	657	96615	-0.843125	0.18415	-1.8704	0.107693	-0.0985725	0.00248901
Other cardiac arrhythmias (I49)	4677	88389	-0.746395	-0.155501	-1.33729	0.0132938	-0.0985725	0.00248901
Heart failure (I50)	582	96679	-0.84195	0.231235	-1.91513	0.124126	-0.0985725	0.00248901
Atherosclerosis (I70)	233	97406	-0.544245	0.994979	-2.08347	0.488294	-0.0985725	0.00248901
Haemorrhoids (I84)	7793	83841	-1.08931	-0.336455	-1.84217	0.00456925	-0.0985725	0.00248901
Vasomotor and allergic rhinitis (J30)	8533	74711	-1.12739	-0.350473	-1.9043	0.00445269	-0.0985725	0.00248901
Chronic rhinitis (J31)	4104	90344	-2.03178	-0.677631	-3.38594	0.00327364	-0.0985725	0.00248901
Asthma (J45)	2716	90225	-1.02818	-0.234042	-1.82231	0.0111604	-0.0985725	0.00248901
Gastro-esophageal reflux disease (K21)	8497	80623	-1.39131	-0.456777	-2.32585	0.00352287	-0.0985725	0.00248901
Gastric ulcer (K25)	846	96133	-0.224045	0.602732	-1.05082	0.595326	-0.0985725	0.00248901
Crohn's disease [regional enteritis] (K50)	163	97410	-2.78489	-0.476882	-5.09289	0.0180312	-0.0985725	0.00248901
Ulcerative colitis (K51)	294	97187	-1.25123	0.235992	-2.73846	0.0991501	-0.0985725	0.00248901
Noninfective gastroenteritis (K52)	659	96741	-2.17731	-0.574425	-3.7802	0.00775847	-0.0985725	0.00248901
Irritable bowel syndrome (K58)	3148	92412	-1.81433	-0.583055	-3.0456	0.00387534	-0.0985725	0.00248901
Cholelithiasis (K80)	2970	92033	-0.875101	-0.172454	-1.57775	0.0146446	-0.0985725	0.00248901
Atopic dermatitis (L20)	1911	93005	-1.00359	-0.17831	-1.82888	0.01715	-0.0985725	0.00248901
Psoriasis (L40)	1791	92881	-0.235331	0.348499	-0.819161	0.429504	-0.0985725	0.00248901
Acne (L70)	2186	84957	-1.05799	-0.223671	-1.8923	0.0129386	-0.0985725	0.00248901
Rheumatoid arthritis with rheumatoid factor (M05)	308	97054	-1.42082	0.0904042	-2.93205	0.0653656	-0.0985725	0.00248901
Other rheumatoid arthritis (M06)	991	95603	-1.81657	-0.47444	-3.1587	0.00798136	-0.0985725	0.00248901
Gout (M10)	1784	95145	-0.497162	0.139756	-1.13408	0.126035	-0.0985725	0.00248901
Other arthritis (M13)	2329	92812	-0.682835	-0.0333275	-1.33234	0.0393439	-0.0985725	0.00248901
Polyosteoarthritis (M15)	2355	94024	-1.44295	-0.41059	-2.4753	0.00615262	-0.0985725	0.00248901
Osteoporosis with current pathological fracture (M80)	184	97485	-1.93041	0.0025729	-3.86338	0.0503015	-0.0985725	0.00248901
Osteoporosis without current pathological fracture (M81)	262	97336	-0.439262	1.0165	-1.89502	0.554244	-0.0985725	0.00248901
Chronic kidney disease (CKD) (N18)	246	97303	-1.75429	-0.0286328	-3.47994	0.0463139	-0.0985725	0.00248901
Calculus of kidney and ureter (N20)	1521	95080	-0.303077	0.333378	-0.939531	0.350643	-0.0985725	0.00248901

## Sheet: Sup_table9
Supplementary Table 9 - results of the sensitivity analysis with inverse normal transformed Prevotella/Bacteroides ratio
N	Number of cases
N_ctrl	Number of controls
beta	Causal effect estimate using two-sample two-stage least squares for the association between exposure and outcome
CI_low	Lower bound of the 95% confidence interval for the causal effect estimate (beta)
CI_high	Upper bound of the 95% confidence interval for the causal effect estimate (beta)
p_value	P-value for the causal effect estimate (beta)
beta_exp	Effect estimate for the association between instrument and exposure
p_value_exp	P-value for the estimate for the association between instrument and exposure
Disease	N	N_ctrl	beta	CI_low	CI_high	p_value	beta_exp	p_value_exp
Chronic viral hepatitis (B18)	273	72677	0.82131	1.8784	-0.235784	0.127803	-0.0781445	0.000422116
Malignant neoplasm of oropharynx (C10)	9	73298	#N/A	#N/A	#N/A	#N/A	-0.0781445	0.000422116
Malignant neoplasm of colon (C18)	52	73237	0.832941	3.06525	-1.39937	0.464575	-0.0781445	0.000422116
Malignant neoplasm of pancreas (C25)	27	73274	#N/A	#N/A	#N/A	#N/A	-0.0781445	0.000422116
Malignant neoplasm of bronchia and lung (C34)	36	73263	#N/A	#N/A	#N/A	#N/A	-0.0781445	0.000422116
Malignant melanoma of skin (C43)	185	72998	-0.823703	0.389324	-2.03673	0.183211	-0.0781445	0.000422116
Malignant neoplasm of prostate (C61)	95	73204	1.34636	3.14765	-0.454931	0.142925	-0.0781445	0.000422116
Malignant neoplasm of kidney (C64)	35	73258	#N/A	#N/A	#N/A	#N/A	-0.0781445	0.000422116
Benign neoplasm of mouth and pharynx (D10)	257	72949	-1.04032	0.0725942	-2.15324	0.0669288	-0.0781445	0.000422116
Benign neoplasm of colon, rectum, anus and anal canal (D12)	418	72789	-1.62435	-0.45656	-2.79214	0.0064052	-0.0781445	0.000422116
Iron deficiency anemia (D50)	5001	62038	-1.19586	-0.497039	-1.89469	0.000796388	-0.0781445	0.000422116
Vitamin B12 deficiency anemia (D51)	549	72529	-1.14676	-0.236626	-2.0569	0.0135272	-0.0781445	0.000422116
Depression (F32/F33)	4657	60715	-1.19225	-0.492651	-1.89186	0.000837159	-0.0781445	0.000422116
Type 1 diabetes mellitus (E10)	128	72883	-0.187192	1.17968	-1.55407	0.788376	-0.0781445	0.000422116
Type 2 diabetes mellitus (E11)	999	71545	-0.256814	0.253855	-0.767484	0.324291	-0.0781445	0.000422116
Vitamin D deficiency (E55)	8673	63940	-1.2108	-0.518166	-1.90343	0.000611862	-0.0781445	0.000422116
Lactose intolerance (E73)	974	72013	-2.37781	-0.973217	-3.78239	0.000906474	-0.0781445	0.000422116
Disorders of lipoprotein metabolism and other lipidemias (E78)	8103	61077	-0.28085	-0.0415135	-0.520187	0.0214501	-0.0781445	0.000422116
Schizophrenia (F20)	46	72975	#N/A	#N/A	#N/A	#N/A	-0.0781445	0.000422116
Bipolar disorder (F31)	152	72957	-1.36306	0.0840157	-2.81013	0.0648626	-0.0781445	0.000422116
Other anxiety disorders (F41)	5148	63111	-1.52652	-0.653198	-2.39985	0.000612604	-0.0781445	0.000422116
Eating disorders (F50)	135	72850	-1.39071	0.128427	-2.90985	0.072765	-0.0781445	0.000422116
Parkinson's disease (G20)	36	73255	#N/A	#N/A	#N/A	#N/A	-0.0781445	0.000422116
Epilepsy and recurrent seizures (G40)	336	72163	0.0707477	0.917888	-0.776392	0.869978	-0.0781445	0.000422116
Migraine (G43)	2153	68088	-2.069	-0.87645	-3.26156	0.000672694	-0.0781445	0.000422116
Glaucoma (H40)	1380	71330	-0.871696	-0.235281	-1.50811	0.00726153	-0.0781445	0.000422116
Essential (primary) hypertension (I10)	5290	61166	-0.181481	0.0612119	-0.424173	0.142744	-0.0781445	0.000422116
Hypertensive heart disease (I11)	2692	68129	-0.451026	-0.0595428	-0.84251	0.023939	-0.0781445	0.000422116
Chronic ischemic heart disease (I25)	535	72539	0.301224	0.996263	-0.393814	0.395632	-0.0781445	0.000422116
Atrial fibrillation and flutter (I48)	502	72479	-0.644047	0.128458	-1.41655	0.102243	-0.0781445	0.000422116
Other cardiac arrhythmias (I49)	3229	67144	-1.26626	-0.513511	-2.01902	0.000977002	-0.0781445	0.000422116
Heart failure (I50)	428	72578	-0.0816769	0.668087	-0.831441	0.830924	-0.0781445	0.000422116
Atherosclerosis (I70)	166	73083	-0.0496402	1.15062	-1.2499	0.935393	-0.0781445	0.000422116
Haemorrhoids (I84)	5390	64244	-1.34787	-0.571127	-2.12462	0.000671036	-0.0781445	0.000422116
Vasomotor and allergic rhinitis (J30)	6113	58581	-1.21927	-0.513803	-1.92475	0.000705347	-0.0781445	0.000422116
Chronic rhinitis (J31)	2736	68860	-1.27958	-0.511479	-2.04768	0.00109399	-0.0781445	0.000422116
Asthma (J45)	1762	68943	-1.5443	-0.614106	-2.4745	0.00113804	-0.0781445	0.000422116
Gastro-esophageal reflux disease (K21)	5754	62766	-1.52553	-0.655356	-2.3957	0.000590058	-0.0781445	0.000422116
Gastric ulcer (K25)	595	72269	-0.763754	-0.00575287	-1.52175	0.0482823	-0.0781445	0.000422116
Crohn's disease [regional enteritis] (K50)	102	73120	-1.02305	0.590051	-2.63614	0.213847	-0.0781445	0.000422116
Ulcerative colitis (K51)	205	72958	-1.52561	-0.168294	-2.88293	0.0275932	-0.0781445	0.000422116
Noninfective gastroenteritis (K52)	405	72730	-1.69765	-0.491059	-2.90425	0.00582132	-0.0781445	0.000422116
Irritable bowel syndrome (K58)	2011	70143	-1.86117	-0.775126	-2.94721	0.000782581	-0.0781445	0.000422116
Cholelithiasis (K80)	1987	69625	-1.38833	-0.545413	-2.23124	0.00124559	-0.0781445	0.000422116
Atopic dermatitis (L20)	1300	70230	-0.834692	-0.205039	-1.46435	0.00936998	-0.0781445	0.000422116
Psoriasis (L40)	1327	69871	-0.454759	0.0391969	-0.948715	0.071158	-0.0781445	0.000422116
Acne (L70)	1459	65286	-1.12478	-0.382837	-1.86673	0.00296501	-0.0781445	0.000422116
Rheumatoid arthritis with rheumatoid factor (M05)	199	72894	-1.42438	-0.0879696	-2.7608	0.0367062	-0.0781445	0.000422116
Other rheumatoid arthritis (M06)	610	72077	-1.79042	-0.62275	-2.95809	0.00265302	-0.0781445	0.000422116
Gout (M10)	1328	71421	0.143305	0.579764	-0.293154	0.519876	-0.0781445	0.000422116
Other arthritis (M13)	1537	70214	-1.20526	-0.431236	-1.97929	0.00227336	-0.0781445	0.000422116
Polyosteoarthritis (M15)	1521	71011	-1.66722	-0.663884	-2.67057	0.00112645	-0.0781445	0.000422116
Osteoporosis with current pathological fracture (M80)	114	73160	0.283194	1.74842	-1.18203	0.70482	-0.0781445	0.000422116
Osteoporosis without current pathological fracture (M81)	173	73059	-0.666519	0.555174	-1.88821	0.284927	-0.0781445	0.000422116
Chronic kidney disease (CKD) (N18)	179	73035	-1.65914	-0.197804	-3.12048	0.026061	-0.0781445	0.000422116
Calculus of kidney and ureter (N20)	1089	71559	-0.355497	0.153278	-0.864273	0.170839	-0.0781445	0.000422116

[truncated: 1 more sheets: Sup_table10]
